# Supplementary material for: Aging and Pathological Conditions Similarity Revealed by Meta-Analysis of Metabolomics Studies Suggests the Existence of the Health and Age-Related Metapathway
Source: Metabolites. 2024 Nov 4;14(11):593. doi: 10.3390/metabo14110593 (PMC11597009; doi:10.3390/metabo14110593)
Supplement: Supplementary file 1 [file metabolites-14-00593-s001.zip]

Archive with 4 entries (4 files):
- Supplementary Figures S1, S2, S3.pdf
- Supplementary Table S1.pdf
- Supplementary Table S2.pdf
- Supplementary Table S3.pdf
